# Supplementary material for: The Time-Dependent Association of Torque Teno Virus Load with the Level of SARS-CoV-2 S1 IgG Antibodies Following COVID-19 Vaccination in Kidney Transplant Recipients
Source: Viruses. 2023 Oct 31;15(11):2189. doi: 10.3390/v15112189 (PMC10674182; doi:10.3390/v15112189)
Supplement: Supplementary file 1 [file viruses-15-02189-s001.zip]

Archive with 1 entries (1 files):
- viruses-2659697-supplementary.pdf
